# Supplementary material for: Hexosylceramide Species in the Blood Decline in Both COVID-19 and Non-COVID-19 Sepsis
Source: Biomedicines. 2026 Jul 20;14(7):1635. doi: 10.3390/biomedicines14071635 (PMC13406877; doi:10.3390/biomedicines14071635)
Supplement: Supplementary file 1 [file biomedicines-14-01635-s001.zip]

Archive with 1 entries (1 files):
- biomedicines-4383542-supplementary.pdf
